# Supplementary material for: R2R3-MYB Transcription Factor SmMYB52 Positively Regulates Biosynthesis of Salvianolic Acid B and Inhibits Root Growth in Salvia miltiorrhiza
Source: Int J Mol Sci. 2021 Sep 2;22(17):9538. doi: 10.3390/ijms22179538 (PMC8431584; doi:10.3390/ijms22179538)
Supplement: Supplementary file 1 [file ijms-22-09538-s001.zip]

Archive with 1 entries (1 files):
- ijms-1325131-supplementary.pdf
